# Supplementary material for: Human neutralizing antibodies to cold linear epitopes and subdomain 1 of the SARS-CoV-2 spike glycoprotein
Source: Sci Immunol. 2023 Jan 26:eade0958. doi: 10.1126/sciimmunol.ade0958 (PMC9972897; doi:10.1126/sciimmunol.ade0958)
Supplement: Supplementary file 2 — Data files S1 to S3 [file sciimmunol.ade0958_data_files_s1_to_s3.zip]

Archive with 3 entries (3 files):
- sciimmunol.ade0958_data_file_s1.xlsx
- sciimmunol.ade0958_data_file_s2.xlsx
- sciimmunol.ade0958_data_file_s3.xlsx
