# Supplementary material for: Human neutralizing antibodies to cold linear epitopes and subdomain 1 of the SARS-CoV-2 spike glycoprotein
Source: Sci Immunol. 2023 Jan 26:eade0958. doi: 10.1126/sciimmunol.ade0958 (PMC9972897; doi:10.1126/sciimmunol.ade0958)
Supplement: Supplementary file 2 — Data files S1 to S3 [file sciimmunol.ade0958_data_files_s1_to_s3.zip › sciimmunol.ade0958_data_file_s2.xlsx]

## Sheet: 1 - OVERVIEW
Data file S2. Neutralizing and binding data of the monoclonal antibodies
OVERVIEW
Sheet 2 in this file refers to 11 FP and 18 HR2 antibodies
Sheet 3 in this file refers to 16 SD1 and 9 RBD antibodies

## Sheet: 2 - FP and HR2 antibodies
Data file S2. Neutralizing and binding data of the monoclonal antibodies
Participant ID	Antibody ID	Ancestral Pseudovirus IC50 ng/mL	Alpha Pseudovirus IC50 ng/mL	Beta Pseudovirus IC50 ng/mL	Gamma Pseudovirus IC50 ng/mL	Delta Pseudovirus IC50 ng/mL	Omicron BA.1 Pseudovirus IC50 ng/mL	Omicron BA.2 Pseudovirus IC50 ng/mL	Omicron BA.2.75 Pseudovirus IC50 ng/mL	Omicron BA.2.75.2 Pseudovirus IC50 ng/mL	Omicron BA.4/BA.5 Pseudovirus IC50 ng/mL	Ancestral Pseudovirus IC50 ng/mL (on cells with TMPRSS2)	SARS-CoV-2 S Ancestral EC50 ng/mL	SARS-CoV-2 S Delta EC50 ng/mL	SARS-CoV-2 S Omicron BA.1 EC50 ng/mL	SARS-CoV-2 S Omicron BA.4/BA.5 EC50 ng/mL	MERS S EC50 ng/mL	HCoV-229E S EC50 ng/mL	SARS-CoV-2 peptide EC50 ng/mL	SARS-CoV peptide EC50 ng/mL	MERS peptide EC50 ng/mL	HKU1 peptide EC50 ng/mL	OC43 peptide EC50 ng/mL	229E peptide EC50 ng/mL	NL63 peptide EC50 ng/mL	CCoV_HuPn peptide EC50 ng/mL	Hu_PDCoV peptide EC50 ng/mL	SADS peptide EC50 ng/mL	FCoV-KU2 peptide EC50 ng/mL	CRCoV-240/05 peptide EC50 ng/mL	gamma-IBV peptide EC50 ng/mL	HKU24 peptide EC50 ng/mL	MHV peptide EC50 ng/mL	JL14 peptide EC50 ng/mL	Zhejiang13 peptide EC50 ng/mL	Erinaceus peptide EC50 ng/mL	HKU4 peptide EC50 ng/mL	HKU5 peptide EC50 ng/mL	Eidolon peptide EC50 ng/mL	Rosettus peptide EC50 ng/mL	HKU9 peptide EC50 ng/mL
CLM25	fp.001	2187	NT	NT	NT	NT	NT	NT	NT	NT	NT	NT	83.68	164	1209	407.2	43.28	27.99	24.93	28.85	36.92	29.76	17.49	23.15	21.44	21.28	31.99	25.54	31.84	31.94	18.82	NT	NT	NT	NT	NT	NT	NT	NT	NT	NT
CLM25	fp.002	16064	NT	NT	NT	NT	NT	NT	NT	NT	NT	NT	83.38	367.6	338.1	350	50.84	40	31.96	28.52	35.83	25.56	21.14	17.64	24.47	27.14	21.55	25.18	20.48	15.8	18.06	NT	NT	NT	NT	NT	NT	NT	NT	NT	NT
CLM25	fp.003	9263	NT	NT	NT	NT	NT	NT	NT	NT	NT	NT	130.5	224.9	1871	605	66.49	44.34	36.9	28.53	34.9	23.8	14.85	20.07	24.93	22.68	29.78	30.53	29.51	26.57	15.85	NT	NT	NT	NT	NT	NT	NT	NT	NT	NT
CLM25	fp.004	7844	NT	NT	NT	NT	NT	NT	NT	NT	NT	NT	132.5	268.1	2098	476.2	64.95	36.98	35.16	29.98	38.59	27.25	22.16	20.23	26.7	22.86	34.34	27.56	28.79	26.21	20.72	NT	NT	NT	NT	NT	NT	NT	NT	NT	NT
CLM25	fp.005	9091	NT	NT	NT	NT	NT	NT	NT	NT	NT	NT	87.98	162.7	240.4	421.1	51.26	41.63	29.51	27.55	40	27.63	24.36	17.55	23.09	23.82	28.12	25.23	28.05	25.94	19.4	NT	NT	NT	NT	NT	NT	NT	NT	NT	NT
CLM25	fp.006	737.2	15602	29630	408.1	41984	19145	ND	80779	30308	ND	3144	75.48	202.7	486.3	345.6	41.2	34.89	33.1	15.68	22.81	16.75	13.42	12.15	14.37	13.97	14.42	15.4	14.95	14.85	20.19	NT	NT	NT	NT	NT	NT	NT	NT	NT	NT
CLM25	fp.007	11084	5852	42857	801.1	3228	9233	1889	12675	14469	2624	3978	58.35	91.45	84.7	102.8	ND	ND	176.9	77.22	ND	ND	ND	ND	ND	ND	ND	ND	ND	ND	ND	NT	NT	NT	NT	NT	NT	NT	NT	NT	NT
CLM25	fp.008	3564	NT	NT	NT	NT	NT	NT	NT	NT	NT	NT	96.99	299.3	333.3	557.9	59.24	48.19	36.58	26.66	36.08	21.86	23.53	18.96	22.65	24.11	25.42	24.05	26.73	25.96	16.98	NT	NT	NT	NT	NT	NT	NT	NT	NT	NT
CLM25	fp.009	872.9	NT	NT	NT	NT	NT	NT	NT	NT	NT	NT	127	225	194	197.7	51.48	28.48	37.98	25.08	34.62	24.14	25.98	23.59	21.42	20.97	27.56	24.69	28.49	26	18.08	NT	NT	NT	NT	NT	NT	NT	NT	NT	NT
CLM66	fp.010	ND	NT	NT	NT	NT	NT	NT	NT	NT	NT	NT	ND	ND	ND	ND	1963	ND	119.1	38.83	59.31	37.23	42.06	135.1	45.08	ND	63.13	64.45	124.9	40.65	186.4	NT	NT	NT	NT	NT	NT	NT	NT	NT	NT
CLM66	fp.011	ND	NT	NT	NT	NT	NT	NT	NT	NT	NT	NT	1004	ND	ND	ND	132.6	150.6	36.3	23.04	36.26	19.67	21.8	50.31	26.1	145.3	27.02	27.56	32.81	21.44	23.67	NT	NT	NT	NT	NT	NT	NT	NT	NT	NT
CLM30	hr2.012	1722	NT	NT	NT	NT	NT	NT	NT	NT	NT	NT	44.66	73.5	62.22	54.18	302.8	NT	19.56		27.44	30.84	34.81	ND	ND	ND	ND	22.96	ND	27.27	ND	24.94	17.75	11.93	ND	40.2	18.43	20.44	463.4	ND	ND
CLM30	hr2.013	ND	NT	NT	NT	NT	NT	NT	NT	NT	NT	NT	50.78	102.1	73.79	38.78	167.7	NT	31.69		37.21	35.69	52.66	ND	ND	ND	ND	41.95	ND	57.28	72.63	26.99	42.98	20.78	ND	51.49	18.07	29.23	186.2	ND	ND
CLM30	hr2.014	355.1	NT	NT	NT	NT	NT	NT	NT	NT	NT	NT	59.12	79.54	59.18	73.67	116.8	NT	35.67		58.68	ND	ND	ND	ND	ND	ND	704.7	ND	ND	ND	ND	ND	ND	ND	116.8	45.73	31.23	ND	ND	ND
CLM30	hr2.015	3828	NT	NT	NT	NT	NT	NT	NT	NT	NT	NT	69.33	351.7	176	745.8	685.6	NT	47		62.04	34.13	71.24	ND	ND	ND	ND	73.11	ND	57.46	ND	48.2	54.32	21.21	ND	83.08	50.04	46.7	ND	ND	ND
CLM30	hr2.016	10	307.3	483.7	0.5992	383.8	453.6	558.6	1082	867	934	12	29.32	65.01	39.15	104.7	69.4	ND	6.59		6.306	ND	8.997	ND	ND	ND	ND	73.85	ND	5.125	8.054	9.582	26.6	7.274	ND	166.8	7.441	25.63	32.98	ND	ND
CLM30	hr2.017	542.1	NT	NT	NT	NT	NT	NT	NT	NT	NT	NT	36.32	87.9	118.4	79.3	ND	ND	14.5		455.9	ND	20.81	ND	ND	ND	ND	ND	ND	18.02	20.61	17.65	19.98	12.57	ND	ND	20.31	24.91	ND	ND	ND
CLM41	hr2.018	ND	NT	NT	NT	NT	NT	NT	NT	NT	NT	NT	54.13	149.4	138.3	177.2	ND	NT	33.55		42.72	ND	ND	ND	ND	ND	ND	ND	ND	ND	ND	ND	ND	ND	ND	ND	41.7	ND	ND	ND	ND
CLM41	hr2.019	1222	NT	NT	NT	NT	NT	NT	NT	NT	NT	NT	38.44	115.6	92.95	77.28	506	NT	26.65		27.69	ND	ND	ND	ND	ND	ND	ND	ND	ND	ND	ND	ND	ND	ND	ND	15.38	50.47	ND	ND	ND
CLM41	hr2.020	ND	NT	NT	NT	NT	NT	NT	NT	NT	NT	NT	50.13	132.2	109.4	102.9	ND	NT	35.27		98.25	ND	40.95	ND	ND	ND	ND	ND	ND	40.92	ND	32.87	28.52	35.09	ND	ND	35.17	63.14	ND	ND	ND
CLM33	hr2.021	3020	NT	NT	NT	NT	NT	NT	NT	NT	NT	NT	43.05	125.1	101.4	92.87	58.37	ND	24.21		24.54	23.06	26.69	ND	ND	ND	ND	ND	ND	24.48	19.87	19.51	33.25	27.34	ND	37.28	20.99	55.09	ND	ND	ND
CLM33	hr2.023	52.36	4713	5569	20.94	1687	2030	3600	7058	4244	9405	167.8	21.1	50.58	38.9	39.28	51.62	ND	17.46		22.92	7.697	16.47	ND	ND	ND	ND	ND	ND	16.46	22.84	12.4	10.65	21.36	ND	22.69	14.9	42.2	126.4	ND	ND
CLM33	hr2.024	301.4	NT	NT	NT	NT	NT	NT	NT	NT	NT	NT	39.59	83.28	65.16	90.03	80.22	ND	106.3		56.12	45.47	31.03	ND	ND	ND	ND	ND	ND	54.9	32.76	21.76	25.9	38.4	ND	32.24	18.4	48.03	ND	ND	ND
CLM65	hr2.025	ND	NT	NT	NT	NT	NT	NT	NT	NT	NT	NT	175.2	501.8	644.1	865.1	ND	NT	117.2		ND	ND	51.79	ND	ND	ND	ND	ND	ND	74.84	ND	71.89	69.09	52.2	ND	ND	ND	ND	2924	ND	ND
CLM65	hr2.027	ND	NT	NT	NT	NT	NT	NT	NT	NT	NT	NT	134.8	281	436.9	540.9	ND	NT	61.62		ND	ND	28.17	ND	ND	ND	ND	ND	ND	41.32	ND	91.94	88.19	61.05	ND	ND	ND	ND	1210	ND	ND
CLM30	hr2.086	ND	NT	NT	NT	NT	NT	NT	NT	NT	NT	NT	28.76	46.81	37.66	34.34	1159	ND	23.68		6.062	ND	877.4	ND	ND	ND	ND	ND	ND	245.6	45.49	ND	ND	238.7	ND	ND	26.92	ND	ND	ND	ND
CLM30	hr2.090	1021	NT	NT	NT	NT	NT	NT	NT	NT	NT	NT	38.2	44.53	56.73	71.28	ND	ND	85.03		ND	ND	311.8	ND	ND	ND	ND	ND	ND	658.3	ND	ND	761.2	942.4	ND	ND	424.6	ND	ND	ND	ND
CLM30	hr2.091	306.2	NT	NT	NT	NT	NT	NT	NT	NT	NT	NT	88.67	58.49	74.44	126	524	ND	84.03		23.87	ND	294.2	ND	ND	ND	ND	ND	ND	87.91	ND	60.31	948	96.59	ND	ND	ND	ND	ND	ND	ND
CLM30	hr2.094	2954	NT	NT	NT	NT	NT	NT	NT	NT	NT	NT	69.64	73.25	90.16	143.5	124	ND	83.51		24.03	ND	19.95	ND	ND	ND	ND	ND	ND	14.07	11.52	11.99	18.94	15.89	ND	19.8	15.65	19.19	ND	656.3	227.1
	S2P6	ND	ND	ND	471.1	ND	29351	49335	68964	59887	39342	23177	37.86	60.79	54.51	63.43	65.98	ND	16.63		20.16	9.841	17.52	ND	ND	ND	ND	ND	ND	18.88	6.284	10.07	21.45	10.8	ND	34.41	9.751	34.54	ND	ND	ND
	CV3-25	223.3	467.5	363.9	147.4	496.9	1333	806	1675	2469	571.9	375.2	13.9	62.34	48.53	213.2	ND	ND	9.68		42.29	ND	8.954	ND	ND	ND	ND	ND	ND	1915	ND	52.09	23.94	17.64	ND	97.76	ND	1569	35.09	ND	358.3
		Pseudotyped virus neutralization assay											ELISA
NT=not tested
ND=not determined

## Sheet: 3 - SD1 and RBD antibodies
Data file S2. Neutralizing and binding data of the monoclonal antibodies
Participant ID	Antibody ID	Ancestral Pseudovirus IC50 ng/mL	Alpha Pseudovirus IC50 ng/mL	Beta Pseudovirus IC50 ng/mL	Gamma Pseudovirus IC50 ng/mL	Delta Pseudovirus IC50 ng/mL	Omicron BA.1 Pseudovirus IC50 ng/mL	Omicron BA.2 Pseudovirus IC50 ng/mL	Omicron BA.2.75 Pseudovirus IC50 ng/mL	Omicron BA.2.75.2 Pseudovirus IC50 ng/mL	Omicron BA.4/BA.5 Pseudovirus IC50 ng/mL	SARS-CoV-2 RBD Ancestral EC50 ng/mL	SARS-CoV-2 SD1-RBD Ancestral EC50 ng/mL	SARS-CoV-2 SD1-RBD Ancestral T572I EC50 ng/mL	SARS-CoV-2 SD1-RBD Ancestral E583D EC50 ng/mL	SARS-CoV-2 SD1-RBD Alpha EC50 ng/mL	SARS-CoV-2 SD1-RBD Beta EC50 ng/mL	SARS-CoV-2 SD1-RBD Gamma EC50 ng/mL	SARS-CoV-2 SD1-RBD Delta EC50 ng/mL	SARS-CoV-2 SD1-RBD Omicron BA.1 EC50 ng/mL	SARS-CoV-2 SD1-RBD Omicron BA.2 EC50 ng/mL	SARS-CoV-2 SD1-RBD Omicron BA.2.75 EC50 ng/mL	SARS-CoV-2 SD1-RBD Omicron BA.2.75.2 EC50 ng/mL	SARS-CoV-2 SD1-RBD Omicron BA.4/BA.5 EC50 ng/mL	SARS-CoV-2 SD1-RBD Omicron BA.4.6 EC50 ng/mL	SARS-CoV-2 SD1-RBD Omicron BA.4.7 EC50 ng/mL	SARS-CoV-2 SD1-RBD Omicron BA.5.9 EC50 ng/mL	SARS-CoV-2 S Ancestral EC50 ng/mL	SARS-CoV-2 S Delta EC50 ng/mL	SARS-CoV-2 S Omicron BA.1 EC50 ng/mL	SARS-CoV-2 S Omicron BA.4/BA.5 EC50 ng/mL	Fab Ka (M-1s-1) on ancestral SD1-RBD	Fab Kd (s-1) on ancestral SD1-RBD	Fab KD (nM) on ancestral SD1-RBD	Fab Ka (M-1s-1) on ancestral Spike	Fab Kd (s-1) on ancestral Spike	Fab KD (nM) on ancestral Spike
CLM30	sd1.032	NT	NT	NT	NT	NT	NT	NT	NT	NT	NT	ND	629.7	1644	ND	780	344.6	397.9	444.5	ND	ND	ND	ND	ND	ND	ND	ND	1233	4471	8980	ND	NT	NT	NT	NT	NT	NT
CLM30	sd1.033	NT	NT	NT	NT	NT	NT	NT	NT	NT	NT	ND	36.23	72.98	1078	65.93	38.48	34.47	22.21	654.5	382.8	ND	ND	319.6	ND	ND	ND	72.26	85.88	1265	438.2	NT	NT	NT	NT	NT	NT
CLM30	sd1.034	386.9	NT	NT	NT	NT	NT	NT	NT	NT	NT	ND	19.25	19.35	34.76	20.28	19.06	20.64	11.15	22.54	19.33	35.86	34.36	35.88	34.84	33.45	29.8	22.52	23.24	68.31	41.59	NT	NT	NT	NT	NT	NT
CLM30	sd1.039	ND	NT	NT	NT	NT	NT	NT	NT	NT	NT	ND	20.76	19.88	27.86	23.32	23.55	23.54	18.63	24.5	22.42	46.36	27.33	43.1	37.25	39.07	30.46	39.35	42.26	59.73	32.3	NT	NT	NT	NT	NT	NT
CLM30	sd1.040	245.1	5844	2355	66.4	3721	1004	1436	4018	4486	1357	ND	23.59	23.72	27.93	31.4	20.31	19.11	15.75	20.97	15.34	48.74	27.17	38.42	38.04	35.71	27.31	17.45	17.82	31.58	23.4	886000	0.00372	4.2	730000	0.00012	0.2
CLM37	sd1.047	NT	NT	NT	NT	NT	NT	NT	NT	NT	NT	ND	270.2	54.93	ND	119.4	454.3	425.8	310.2	ND	ND	ND	ND	ND	ND	ND	ND	165.3	438.7	ND	6125	NT	NT	NT	NT	NT	NT
CLM30	sd1.100	NT	NT	NT	NT	NT	NT	NT	NT	NT	NT	ND	227.6	115.4	441.8	166.9	ND	ND	2404	149.7	73.94	187.1	190.4	134	198.7	186.1	209.9	340.6	309	1842	309.2	NT	NT	NT	NT	NT	NT
CLM30	sd1.102	NT	NT	NT	NT	NT	NT	NT	NT	NT	NT	ND	131.9	91.89	891.3	92.93	3165	1258	810.8	ND	ND	2934	ND	4908	ND	ND	ND	68.35	99.6	2219	537	NT	NT	NT	NT	NT	NT
CLM30	sd1.103	NT	NT	NT	NT	NT	NT	NT	NT	NT	NT	ND	73.17	57.11	345.2	78.42	358.4	244	300.3	8284	508.2	1649	ND	2833	ND	ND	ND	50.01	62.37	2029	239	NT	NT	NT	NT	NT	NT
CLM30	sd1.107	NT	NT	NT	NT	NT	NT	NT	NT	NT	NT	ND	767.3	657.2	2978	898	ND	5962	ND	ND	6302	ND	ND	ND	ND	ND	ND	491.3	1559	2796	2964	NT	NT	NT	NT	NT	NT
CLM30	sd1.108	445.8	NT	NT	NT	NT	NT	NT	NT	NT	NT	ND	25.3	11.75	20.93	19.32	26.52	18.33	24.09	25.77	20.12	45.89	28.24	17.26	30.81	36.49	28.69	16.04	15.48	38.22	21.69	NT	NT	NT	NT	NT	NT
CLM30	sd1.127	ND	NT	NT	NT	NT	NT	NT	NT	NT	NT	ND	44.99	13.33	17.01	26.47	22.67	20.53	27.27	24.55	21.09	42.79	22.89	16.27	28.76	28.22	22.46	31.11	27.98	35.08	23.51	NT	NT	NT	NT	NT	NT
CLM30	sd1.129	NT	NT	NT	NT	NT	NT	NT	NT	NT	NT	ND	64.88	25.53	190.1	53.2	1842	323.9	280.2	2004	1304	5097	ND	2795	ND	ND	ND	25.8	25.48	277.3	98.25	NT	NT	NT	NT	NT	NT
CLM30	sd1.132	NT	NT	NT	NT	NT	NT	NT	NT	NT	NT	ND	120.7	77.7	1146	171.2	1825	932.3	919.1	11491	3127	ND	ND	3753	ND	ND	ND	74.03	69.39	1010	354.2	NT	NT	NT	NT	NT	NT
CLM30	sd1.150	NT	NT	NT	NT	NT	NT	NT	NT	NT	NT	ND	63.28	34.02	122.7	39.07	163	84.37	52.18	1241	233.6	255.7	1073	732.3	675.8	1300	944.7	27.09	25.47	55.03	68.5	NT	NT	NT	NT	NT	NT
CLM30	sd1.151	ND	NT	NT	NT	NT	NT	NT	NT	NT	NT	ND	33.09	20.01	24.49	29.24	23.53	19.84	32.26	25.79	26.31	66.25	16.79	18.32	24.2	22.7	18.83	24.12	20.19	37.25	19.89	NT	NT	NT	NT	NT	NT
CLM30	rbd.031	861.9	NT	NT	NT	NT	NT	NT	NT	NT	NT	7.969	8.377	NT	NT	25.14	20.92	17.44	14.95	25.21	14.25	48.62	52.21	30.89	32.99	31.64	27.6	19.37	20.79	2013	57.99	NT	NT	NT	NT	NT	NT
CLM30	rbd.035	NT	NT	NT	NT	NT	NT	NT	NT	NT	NT	17	23.11	NT	NT	29.5	12.98	14.2	16.5	ND	ND	ND	ND	46.11	ND	ND	ND	14.66	13.53	2718	ND	NT	NT	NT	NT	NT	NT
CLM30	rbd.038	NT	NT	NT	NT	NT	NT	NT	NT	NT	NT	37.78	29.24	NT	NT	31.81	35.71	17.31	15.97	ND	ND	123.8	ND	153.6	ND	ND	ND	18.27	17.51	3109	3407	NT	NT	NT	NT	NT	NT
CLM30	rbd.042	281	34.51	94.71	4.031	49519	252.6	556.5	1043	2438	ND	27.34	19.18	NT	NT	14.2	13.64	19.66	17.77	28.82	22.95	66.31	56.04	ND	ND	ND	ND	17.26	345.7	254.7	ND	NT	NT	NT	NT	NT	NT
CLM30	rbd.043	NT	NT	NT	NT	NT	NT	NT	NT	NT	NT	23.04	16.98	NT	NT	19.9	ND	971.8	ND	ND	303.2	ND	ND	ND	ND	ND	ND	10.36	2898	10174	3160	NT	NT	NT	NT	NT	NT
CLM30	rbd.045	NT	NT	NT	NT	NT	NT	NT	NT	NT	NT	33.03	25.85	NT	NT	36.19	32.29	25.79	23.23	ND	38.41	220.2	ND	65.03	383.1	407.2	350.3	30.64	31.38	ND	159	NT	NT	NT	NT	NT	NT
CLM37	rbd.046	ND	NT	NT	NT	NT	NT	NT	NT	NT	NT	64.58	22.31	NT	NT	27.64	39.78	23.01	23.52	314.1	62.51	66.06	377.4	87.43	116	144.1	105.2	40.04	57.99	1499	576.6	NT	NT	NT	NT	NT	NT
CLM37	rbd.048	NT	NT	NT	NT	NT	NT	NT	NT	NT	NT	15.08	17.43	NT	NT	14.49	936.3	78.45	12.24	ND	ND	ND	ND	ND	ND	ND	ND	14.9	11.39	210.5	44070	NT	NT	NT	NT	NT	NT
CLM37	rbd.049	NT	NT	NT	NT	NT	NT	NT	NT	NT	NT	89.82	71.15	NT	NT	16.49	1182	1489	16.96	ND	ND	ND	ND	ND	ND	ND	ND	25.7	110.2	ND	4198	NT	NT	NT	NT	NT	NT
	CoV-X4042	50.94	26.27	76.57	15.81	2479	197.3	539.8	277.3	785.1	3786	NT	NT	NT	NT	NT	NT	NT	NT	NT	NT	NT	NT	NT	NT	NT	NT	NT	NT	NT	NT	NT	NT	NT	NT	NT	NT
	sd1.040+rbd.042	99.1	30.03	105.4	7.336	4452	110.9	468.1	575.2	1114	1723	NT	NT	NT	NT	NT	NT	NT	NT	NT	NT	NT	NT	NT	NT	NT	NT	NT	NT	NT	NT	NT	NT	NT	NT	NT	NT
	C121	NT	NT	NT	NT	NT	NT	NT	NT	NT	NT	NT	21.24	NT	NT	18.65	ND	ND	18.13	ND	ND	ND	ND	ND	ND	ND	ND	18.67	16.02	ND	ND	NT	NT	NT	NT	NT	NT
	C135	0.6594	NT	NT	NT	NT	NT	NT	NT	NT	NT	NT	15.37	NT	NT	15.17	14.84	13.57	13.65	ND	ND	ND	ND	ND	ND	ND	ND	12.63	11.9	ND	ND	NT	NT	NT	NT	NT	NT
		Pseudotyped virus neutralization assay										ELISA																				SPR
NT = not tested
ND = not determined
