# Supplementary material for: Human neutralizing antibodies to cold linear epitopes and subdomain 1 of the SARS-CoV-2 spike glycoprotein
Source: Sci Immunol. 2023 Jan 26:eade0958. doi: 10.1126/sciimmunol.ade0958 (PMC9972897; doi:10.1126/sciimmunol.ade0958)
Supplement: Supplementary file 2 — Data files S1 to S3 [file sciimmunol.ade0958_data_files_s1_to_s3.zip › sciimmunol.ade0958_data_file_s3.xlsx]

## Sheet: Overview
Data file S3. Raw data file
OVERVIEW
Each sheet contains raw data used for the corresponding figure. Only raw data from experiments with n≤25 were added.

## Sheet: Fig. 1H
ACE2-Spike binding inhibition ELISA OD405nm
mAb concentration (ng/mL)	fp.006		fp.007		hr2.016		hr2.023		C121		isotype
50000	3.731	3.753	3.705	3.769	3.399	3.487	3.537	3.659	1.612	2.194	3.424	3.594
16666.7	3.553	3.585	3.367	3.201	3.439	3.453	3.417	3.577	1.406	2.141	3.192	3.388
5555.56	3.649	3.641	3.375	3.548	3.728	3.388	3.284	3.28	1.455	1.909	3.37	3.41
1851.85	3.668	3.652	3.41	3.508	3.318	3.201	3.376	3.187	1.629	2.124	3.278	3.138
617.284	3.615	3.53	3.398	3.435	3.382	3.47	3.238	3.171	2.432	2.839	3.528	3.252
205.761	3.629	3.525	3.17	3.381	3.105	3.563	3.241	3.045	3.21	2.819	3.321	3.16
68.5871	3.684	3.522	3.405	3.411	3.406	3.214	3.232	3.177	3.512	2.877	3.422	3.006
22.8624	3.675	3.567	3.315	3.414	3.653	3.229	3.438	3.284	3.284	3.027	4.096	3.19
7.62079	3.647	3.603	3.477	3.605	3.337	3.295	3.265	3.108	3.339	3.342	3.762	3.368
2.54026	3.639	3.543	3.381	3.514	3.294	3.61	3.275	3.177	3.153	3.047	3.665	3.184
0.846754	3.652	3.549	3.349	3.314	3.324	3.091	3.815	3.231	3.4	3.23	3.527	3.276
0	3.541	3.666	3.448	3.845	3.361	3.182	3.388	3.311	3.459	3.432	3.392	3.312

## Sheet: Fig. 1I
Inhibition of cell fusion, QuantiBlue 24h, OD 620nm
isotype	fp.006	fp.007	hr2.016	hr2.023	CV3-25	S2P6
0.957	0.412	0.857	0.205	0.38	0.524	0.439
0.851	0.389	0.947	0.187	0.35	0.496	0.424
0.86	0.366	0.878	0.171	0.33	0.477	0.408

## Sheet: Fig. 1J
Ancestral SARS-CoV-2 in vivo protection experiment (PRE), % initial weight
Days post infection	isotype						fp.006						hr2.016
0	100	100	100	100	100	100	100	100	100	100	100	100	100	100	100	100	100	100
1	101.21	100.38	99.65	101.41	100.33	99.92	100.83	107.56	98.39	101.31	102.5	97.91	99.02	98.57	100.04	99.91	103.93	102.71
2	102.42	100.75	99.3	102.82	100.65	99.84	100.44	101.72	102.66	100.63	101.6	104.29	95.9	98.87	98.03	98.24	100.5	99.77
3	105.9	100.49	102.51	102.59	100.09	99.88	102.01	100.63	101.21	98.3	99.15	95.03	96.84	99.96	97.58	98.67	102.15	100.41
4	103.16	100.66	102.86	102.12	100.22	98.95	103.09	103.86	105.83	101.31	102.45	102.19	94.39	98.07	98.79	97.86	101.05	99.73
5	102.18	99.42	101.36	101.55	97.57	97.65	103.09	105.26	104.32	101.12	101.79	101.12	94.17	97.48	98.7	98.16	99.41	97.43
6	97.26	95.39	95.91	99.15	93.75	92.24	102.55	105	105.12	101.99	103.92	102.09	94.03	90.92	101.26	99.06	98.99	103.79
7	90.85	85.91	87.37	89.41	86.28	83.62	102.15	109.74	107.03	96.26	103.78	103.46	95.73	100.13	99.19	98.59	103.89	100.81
							P (isotype VS fp.006, day 7) = 0.0022						P (isotype VS hr2.016, day 7) = 0.0022

## Sheet: Fig. 1K
Ancestral SARS-CoV-2 in vivo protection experiment (POST), % initial weight
Days post infection	isotype					fp.006					hr2.016
0	100	100	100	100	100	100	100	100	100	100	100	100	100	100	100
1	99.17	101.32	101.44	103.54	100.39	98.18	99.31	99.91	99.37	97.44	98.03	99.58	99.47	101.45	98.73
2	102.59	100.09	101.81	103.64	101.17	96.05	97.62	97.66	100.4	94.08	98.15	100.13	99.71	101.49	100.7
3	106.24	101.9	102.69	105.36	102.17	98.44	99.35	100.17	105.63	95.07	101.48	105.38	101.88	103.03	101.88
4	104.31	103.53	101.12	104.18	101.39	97.82	97.62	98.3	105.14	94.29	101.31	102.79	102.62	103.86	101.01
5	98.46	99.87	99.52	98.82	100.22	96.72	97.74	98.89	104.65	94.01	100.86	104.54	102.78	104.23	101.01
6	90.25	89.91	90.09	89.93	94.36	94.96	98.71	99.15	103.08	93.39	100.53	106.46	101.39	104.85	100.74
7	84.05	83.65	83.79	83.73	87.38	94.8	100.32	100.04	104.2	89.37	101.36	107.13	102.98	106.26	102.36
						P (isotype VS fp.006, day 7) = 0.0079					P (isotype VS hr2.016, day 7) = 0.0079

## Sheet: Fig. 2H
Binding to SARS-CoV-2 S expressed on 293T cells, gMFI of mAb-DY-647P1
Ancestral
	isotype			fp.006			fp.007			hr2.016			hr2.023
-	114	69.5	101	573	306	387	2982	2162	2621	5551	4249	4392	4203	3026	3260
+ACE2	139	84.6	110	1862	1255	1380	2695	1919	2157	11680	8593	9630	8692	6331	7149
	P = 0.0724			P = 0.0097			P = 0.0391			P = 0.0095			P = 0.0076
Omicron BA.1
	isotype			fp.006			fp.007			hr2.016			hr2.023
-	95.7	67.2	84.2	377	306	353	1513	1363	1404	1535	1768	1647	910	999	949
+ACE2	92.2	66	86	1997	1742	1753	886	608	767	8984	7724	7768	6065	5191	5382
	P = 0.5931			P = 0.0021			P = 0.0037			P = 0.0052			P = 0.0039
Omicron BA.4/BA.5
	isotype			fp.006			fp.007			hr2.016			hr2.023
-	105	64.9	82.7	363	267	304	3275	2901	2968	2831	2779	2504	1634	1486	1448
+ACE2	92.6	68	83	2922	2419	2306	2791	1669	2333	14667	11310	11144	9298	7601	7556
	P = 0.5936			P = 0.0055			P = 0.0754			P = 0.0123			P = 0.0060

## Sheet: Fig. 3D
ELISA OD450nm Ancestral SD1-RBD
mAb concentration (ng/mL)	rbd.031		sd1.032		sd1.033		sd1.034		rbd.035		rbd.038		sd1.039		sd1.040		rbd.042		rbd.043		rbd.045		rbd.046		sd1.047		rbd.048		rbd.049		sd1.100		sd1.102		sd1.103		sd1.107		sd1.108		sd1.127		sd1.129		sd1.132		sd1.150		sd1.151
10000	1.693	1.571	1.267	0.892	1.581	1.553	1.605	1.533	1.663	1.645	1.599	1.691	1.744	1.642	1.696	1.662	1.674	1.66	1.605	1.639	1.659	1.562	1.48	1.567	1.281	1.37	1.741	1.594	1.753	1.732
2500	1.676	1.65	1.079	0.766	1.55	1.605	1.554	1.648	1.646	1.649	1.657	1.629	1.677	1.634	1.724	1.632	1.672	1.626	1.593	1.609	1.679	1.627	1.531	1.606	1.155	1.241	1.719	1.699	1.709	1.691
625	1.673	1.608	0.749	0.434	1.542	1.511	1.607	1.598	1.623	1.566	1.606	1.632	1.675	1.581	1.706	1.628	1.649	1.627	1.596	1.642	1.69	1.582	1.543	1.599	0.953	0.971	1.685	1.701	1.666	1.422
156.25	1.654	1.52	0.3	0.178	1.463	1.308	1.54	1.431	1.544	1.483	1.463	1.599	1.515	1.559	1.578	1.526	1.468	1.555	1.495	1.575	1.483	1.489	1.342	1.538	0.627	0.436	1.589	1.66	1.552	0.776
39.0625	1.505	1.191	0.128	0.078	0.868	0.772	1.19	1.09	1.144	1.059	0.945	1.034	1.122	1.145	1.07	1.128	1.084	1.256	1.13	1.279	0.997	1.066	0.904	1.124	0.311	0.154	1.11	1.35	1.133	0.287
9.76562	1.173	0.63	0.065	0.047	0.379	0.313	0.553	0.49	0.513	0.388	0.305	0.4	0.525	0.553	0.429	0.523	0.465	0.658	0.502	0.648	0.407	0.474	0.432	0.563	0.141	0.077	0.478	0.731	0.524	0.108
2.44141	0.667	0.236	0.051	0.042	0.147	0.116	0.2	0.172	0.186	0.131	0.108	0.13	0.182	0.201	0.148	0.172	0.171	0.241	0.178	0.234	0.173	0.171	0.153	0.191	0.078	0.052	0.172	0.278	0.162	0.062
0.610352	0.29	0.086	0.05	0.038	0.07	0.059	0.082	0.072	0.082	0.063	0.058	0.064	0.079	0.085	0.072	0.074	0.077	0.101	0.078	0.097	0.074	0.075	0.078	0.081	0.055	0.046	0.07	0.103	0.08	0.05
0.152588	0.137	0.048	0.044	0.038	0.059	0.045	0.054	0.047	0.056	0.045	0.047	0.044	0.054	0.058	0.051	0.051	0.065	0.068	0.052	0.059	0.057	0.058	0.053	0.053	0.043	0.045	0.049	0.061	0.056	0.05
0.038147	0.085	0.039	0.052	0.038	0.053	0.041	0.046	0.104	0.05	0.048	0.042	0.041	0.046	0.051	0.042	0.05	0.045	0.053	0.047	0.045	0.05	0.049	0.046	0.046	0.039	0.048	0.046	0.047	0.047	0.045
0.0095367	0.054	0.036	0.049	0.046	0.045	0.039	0.043	0.043	0.049	0.042	0.046	0.042	0.045	0.048	0.045	0.045	0.045	0.054	0.043	0.047	0.044	0.055	0.046	0.05	0.037	0.045	0.056	0.049	0.046	0.048
10000																															1.516	1.715	1.43	1.543	1.462	1.578	1.291	1.349	1.554	1.756			1.438	1.543	1.51	1.653	1.524	1.567	1.608
2000																															1.279	1.425	1.289	1.424	1.332	1.462	1.002	1.013	1.535	1.612			1.395	1.509	1.487	1.556	1.496	1.495	1.491
400																															0.953	1.18	1.054	1.2	1.25	1.35	0.594	0.64	1.535	1.566			1.286	1.367	1.274	1.29	1.437	1.396	1.646
80																															0.473	0.697	0.546	0.709	0.764	0.885	0.247	0.259	1.295	1.324			0.814	0.913	0.641	0.704	0.934	0.855	1.31
16																															0.197	0.298	0.207	0.285	0.273	0.332	0.119	0.116	0.695	0.62			0.323	0.418	0.253	0.278	0.419	0.358	0.626
3.2																															0.107	0.125	0.111	0.123	0.14	0.143	0.098	0.089	0.258	0.22			0.138	0.16	0.114	0.119	0.185	0.159	0.227
0.64																															0.09	0.081	0.09	0.083	0.098	0.084	0.085	0.08	0.128	0.107			0.099	0.098	0.101	0.09	0.112	0.098	0.121
0.128																															0.087	0.075	0.094	0.079	0.09	0.078	0.097	0.077	0.124	0.086			0.092	0.125	0.114	0.111	0.11	0.092	0.114
21951																																									1.535	1.796
4390.2																																									1.543	1.747
878.04																																									1.543	1.714
175.608																																									1.359	1.413
35.1216																																									0.782	0.779
7.02432																																									0.261	0.268
1.40486																																									0.122	0.118
0.280973																																									0.089	0.16
[truncated: 1 more columns]

## Sheet: Fig. 3E
ELISA OD450nm Ancestral RBD
mAb concentration (ng/mL)	rbd.031		sd1.032		sd1.033		sd1.034		rbd.035		rbd.038		sd1.039		sd1.040		rbd.042		rbd.043		rbd.045		rbd.046		sd1.047		rbd.048		rbd.049		sd1.100		sd1.102		sd1.103		sd1.107		sd1.108		sd1.127		sd1.129		sd1.132		sd1.150		sd1.151
10000	1.669	1.661	0.087	0.116	0.076	0.084	0.076	0.09	1.662	1.687	1.75	1.654	0.12	0.057	0.077	0.058	1.628	1.592	1.727	1.615	1.654	1.691	1.506	1.498	0.062	0.073	1.719	1.761	1.78	1.67
2500	1.64	1.659	0.062	0.083	0.059	0.067	0.056	0.06	1.685	1.681	1.64	1.635	0.057	0.05	0.051	0.048	1.626	1.563	1.714	1.657	1.676	1.672	1.475	1.419	0.05	0.076	1.718	1.731	1.694	1.71
625	1.675	1.553	0.051	0.052	0.059	0.062	0.057	0.058	1.596	1.746	1.649	1.624	0.049	0.058	0.049	0.046	1.625	1.546	1.717	1.633	1.626	1.617	1.407	1.321	0.052	0.047	1.732	1.736	1.378	1.658
156.25	1.658	1.614	0.046	0.048	0.054	0.058	0.047	0.059	1.592	1.643	1.472	1.463	0.051	0.047	0.046	0.044	1.443	1.445	1.557	1.496	1.487	1.473	1.119	1.054	0.051	0.045	1.651	1.654	0.687	1.505
39.0625	1.255	1.515	0.048	0.052	0.051	0.048	0.047	0.054	1.154	1.349	0.963	0.783	0.052	0.045	0.051	0.043	1.053	0.924	1.231	1.002	1.025	0.844	0.651	0.518	0.045	0.046	1.3	1.389	0.235	0.995
9.76562	0.635	1.189	0.06	0.051	0.055	0.059	0.049	0.055	0.533	0.669	0.356	0.247	0.049	0.048	0.044	0.049	0.449	0.381	0.548	0.426	0.422	0.309	0.235	0.176	0.053	0.045	0.61	0.732	0.091	0.344
2.44141	0.237	0.727	0.059	0.051	0.047	0.048	0.043	0.047	0.178	0.224	0.128	0.097	0.048	0.048	0.046	0.041	0.17	0.137	0.192	0.149	0.142	0.121	0.095	0.08	0.058	0.043	0.212	0.247	0.062	0.118
0.610352	0.094	0.356	0.046	0.052	0.059	0.056	0.048	0.051	0.077	0.106	0.071	0.055	0.05	0.044	0.05	0.042	0.084	0.068	0.088	0.069	0.071	0.059	0.061	0.051	0.049	0.041	0.087	0.095	0.054	0.059
0.152588	0.058	0.176	0.043	0.045	0.051	0.05	0.046	0.054	0.054	0.062	0.057	0.044	0.052	0.047	0.045	0.043	0.073	0.055	0.059	0.056	0.068	0.05	0.049	0.047	0.046	0.043	0.06	0.057	0.061	0.049
0.038147	0.05	0.094	0.046	0.05	0.055	0.059	0.049	0.048	0.051	0.057	0.052	0.045	0.045	0.057	0.048	0.042	0.049	0.05	0.047	0.047	0.05	0.046	0.046	0.046	0.048	0.042	0.055	0.048	0.05	0.046
0.0095367	0.043	0.061	0.045	0.048	0.049	0.051	0.049	0.06	0.046	0.055	0.054	0.043	0.045	0.045	0.048	0.046	0.05	0.046	0.045	0.047	0.048	0.048	0.046	0.047	0.045	0.043	0.058	0.051	0.056	0.048
10000																															0.269	0.256	0.551	0.416	0.405	0.446	1.248	1.156	0.493	0.389			0.523	0.363	0.278	0.19	0.282	0.704	0.842
2000																															0.141	0.11	0.26	0.179	0.235	0.166	0.583	0.55	0.188	0.16			0.187	0.186	0.129	0.123	0.115	0.317	0.251
400																															0.117	0.084	0.133	0.096	0.114	0.1	0.294	0.225	0.117	0.107			0.11	0.132	0.109	0.098	0.12	0.204	0.158
80																															0.111	0.095	0.114	0.086	0.097	0.092	0.138	0.124	0.101	0.105			0.109	0.099	0.09	0.096	0.132	0.196	0.144
16																															0.114	0.093	0.098	0.091	0.089	0.094	0.1	0.095	0.093	0.1			0.099	0.092	0.105	0.09	0.12	0.192	0.138
3.2																															0.11	0.083	0.105	0.079	0.1	0.09	0.101	0.091	0.098	0.104			0.099	0.087	0.104	0.094	0.125	0.183	0.126
0.64																															0.109	0.091	0.104	0.081	0.093	0.083	0.086	0.091	0.089	0.092			0.093	0.094	0.098	0.093	0.121	0.187	0.123
0.128																															0.108	0.094	0.107	0.084	0.091	0.086	0.089	0.094	0.089	0.099			0.095	0.138	0.095	0.127	0.13	0.188	0.129
21951																																									1.189	1.093
4390.2																																									0.815	0.53
878.04																																									0.311	0.198
175.608																																									0.18	0.124
35.1216																																									0.121	0.097
7.02432																																									0.095	0.092
1.40486																																									0.093	0.084
0.280973																																									0.089	0.088
[truncated: 1 more columns]

## Sheet: Fig. 3G
Ancestral SARS-CoV-2 pseudovirus neutralization assay RLU
mAb concentration (ng/mL)	isotype				sd1.034		sd1.039		sd1.040		sd1.108		sd1.127		sd1.151
10000	0.916	0.829	0.970667	0.986667	0.152333	0.06335	0.836	0.649	0.088	0.0765	0.159667	0.1415			0.646667	0.633
3333.33	1.017	0.823	0.919667	1.11	0.315333	0.275	0.9045	0.8505	0.2435	0.158	0.175333	0.274			0.771667	0.6435
1111.11	0.953	0.867333	0.952333	1.165	0.46	0.312	0.956	0.816	0.3545	0.309667	0.397333	0.428			0.760333	0.6615
370.37	0.954667	0.8835	0.906667	1.13433	0.719	0.417	0.98	0.8655	0.404667	0.391667	0.564	0.5285			0.799333	0.772
123.457	0.9955	0.9955	0.97	1.07233	0.723	0.598333	1.08133	0.8	0.537667	0.490667	0.7075	0.6615			0.948	0.675
41.1523	0.952	0.936	0.940333	1.195	0.839333	0.640667	1.084	0.778	0.617	0.514	0.6485	0.8045			0.948	0.9145
13.7174	0.9415	0.949333	0.970667	1.105	0.808	0.623333	0.977	0.8495	0.739	0.658333	0.96	0.757			0.978	0.876
4.57247	0.927667	0.990667	1.09267	1.139	0.983	0.718	1.078	0.815	0.801333	0.74	0.9425	0.798			1.2	1.176
1.52416	1.03	1.066	1.07967	1.04767	0.9955	0.858	1.0125	0.91	0.937333	0.8165	0.984333	1.0625			1.11533	1.08
21951													0.363	0.642
7317													0.62	0.57
2439													0.5155	0.603
813													0.737	0.6445
271													0.6415	0.642
90.3333													0.9295	0.7815
30.1111													0.811	0.8865
10.037													0.965	0.947333
3.34568													0.95	0.9075

## Sheet: Fig. 4A
ACE2-Spike binding inhibition ELISA OD405nm
mAb concentration (ng/mL)	sd1.040		C121		isotype
500000	1.999	1.816	0.397	0.326	2.031	1.64
166667	1.822	1.743	0.41	0.315	2.023	1.715
55555.6	1.743	1.709	0.379	0.308	1.89	1.67
18518.5	1.706	1.456	0.409	0.283	1.867	1.552
6172.84	1.626	1.586	0.372	0.313	1.75	1.721
2057.61	1.44	1.588	0.394	0.328	1.839	1.714
685.871	1.546	1.646	0.577	0.499	1.77	1.803
228.624	1.714	1.62	1.294	1.111	1.87	1.651
76.2079	1.647	1.779	1.475	1.498	1.826	1.834
25.4026	1.856	1.836	1.941	1.829	1.921	1.924
8.46754	1.884	1.911	2.045	1.801	1.937	1.887

[truncated: 17 more sheets: Fig. 4F, Fig. 5C, Fig. 5E, Fig. 5F, Fig. 5G, Fig. S3A, Fig. S3B, Fig. S4A, Fig. S4B, Fig. S4C, Fig. S4D, Fig. S5I, Fig. S6D, Fig. S6E, Fig. S6G, Fig. S6H, Fig. S8B]
